# Supplementary material for: Comprehensive anticancer drug response prediction based on a simple cell line-drug complex network model
Source: BMC Bioinformatics. 2019 Jan 22;20:44. doi: 10.1186/s12859-019-2608-9 (PMC6341656; doi:10.1186/s12859-019-2608-9)
Supplement: Supplementary file 1 — Table S1. The distance matrix of drugs in CCLE dataset. (XLSX 37 kb) [file 12859_2019_2608_MOESM1_ESM.csv]

	17-AAG	AEW541	AZD0530	AZD6244	Erlotinib	Irinotecan	L-685458	Lapatinib	Nilotinib	Nutlin-3	PD-0325901	PD-0332991	PF2341066	PHA-665752	PLX4720	Paclitaxel	Panobinostat	RAF265	Sorafenib	TAE684	TKI258	Topotecan	ZD-6474
17-AAG	1	0.333333333	0.354285714	0.4	0.325	0.391959799	0.353333333	0.363636364	0.308108108	0.421348315	0.289017341	0.305084746	0.394444444	0.448453608	0.348571429	0.525	0.331288344	0.318181818	0.355421687	0.342857143	0.402234637	0.369230769	0.374233129
AEW541	0.333333333	1	0.47260274	0.4375	0.496062992	0.49122807	0.350746269	0.465408805	0.456953642	0.383233533	0.34	0.503597122	0.601398601	0.415300546	0.455782313	0.396226415	0.402877698	0.510791367	0.429577465	0.479166667	0.371257485	0.458333333	0.53030303
AZD0530	0.354285714	0.47260274	1	0.463855422	0.561538462	0.456521739	0.337931034	0.527950311	0.370588235	0.402298851	0.35443038	0.460526316	0.475609756	0.446808511	0.41875	0.441717791	0.395973154	0.429487179	0.375796178	0.569444444	0.423529412	0.449438202	0.592592593
AZD6244	0.4	0.4375	0.463855422	1	0.472972973	0.546448087	0.402684564	0.562874251	0.458823529	0.423076923	0.579310345	0.45398773	0.494186047	0.543010753	0.50310559	0.461988304	0.429487179	0.469135802	0.434782609	0.487654321	0.451977401	0.56	0.523178808
Erlotinib	0.325	0.496062992	0.561538462	0.472972973	1	0.45508982	0.352	0.51369863	0.377483444	0.386075949	0.340425532	0.470149254	0.437086093	0.372222222	0.412587413	0.418918919	0.407692308	0.511450382	0.425373134	0.467153285	0.364779874	0.447204969	0.711711712
Irinotecan	0.391959799	0.49122807	0.456521739	0.546448087	0.45508982	1	0.392857143	0.513227513	0.5	0.441624365	0.411111111	0.532163743	0.549450549	0.544554455	0.508474576	0.462765957	0.450292398	0.520231214	0.471264368	0.48603352	0.453608247	0.886075949	0.49122807
L-685458	0.353333333	0.350746269	0.337931034	0.402684564	0.352	0.392857143	1	0.325	0.317880795	0.4	0.333333333	0.402985075	0.377483444	0.4	0.408759124	0.435714286	0.392	0.285714286	0.309352518	0.342657343	0.359477124	0.374233129	0.381679389
Lapatinib	0.363636364	0.465408805	0.527950311	0.562874251	0.51369863	0.513227513	0.325	1	0.418079096	0.408602151	0.423312883	0.428571429	0.477272727	0.479591837	0.53125	0.470930233	0.403726708	0.443113772	0.444444444	0.544303797	0.428571429	0.5	0.563758389
Nilotinib	0.308108108	0.456953642	0.370588235	0.458823529	0.377483444	0.5	0.317880795	0.418079096	1	0.375690608	0.386075949	0.544217687	0.41954023	0.505434783	0.45	0.363636364	0.439189189	0.490196078	0.463576159	0.417177914	0.411428571	0.520231214	0.383647799
Nutlin-3	0.421348315	0.383233533	0.402298851	0.423076923	0.386075949	0.441624365	0.4	0.408602151	0.375690608	1	0.337209302	0.36	0.457627119	0.461928934	0.429411765	0.476470588	0.408805031	0.350282486	0.389221557	0.398843931	0.441340782	0.427083333	0.4
PD-0325901	0.289017341	0.34	0.35443038	0.579310345	0.340425532	0.411111111	0.333333333	0.423312883	0.386075949	0.337209302	1	0.341935484	0.365269461	0.387096774	0.348101266	0.398734177	0.405797101	0.348387097	0.328947368	0.341772152	0.341176471	0.386363636	0.348993289
PD-0332991	0.305084746	0.503597122	0.460526316	0.45398773	0.470149254	0.532163743	0.402985075	0.428571429	0.544217687	0.36	0.341935484	1	0.48427673	0.46961326	0.483221477	0.363095238	0.442857143	0.446666667	0.346153846	0.476510067	0.447852761	0.54601227	0.482269504
PF2341066	0.394444444	0.601398601	0.475609756	0.494186047	0.437086093	0.549450549	0.377483444	0.477272727	0.41954023	0.457627119	0.365269461	0.48427673	1	0.43718593	0.50625	0.447674419	0.3875	0.48125	0.455696203	0.454545455	0.398907104	0.511111111	0.477419355
PHA-665752	0.448453608	0.415300546	0.446808511	0.543010753	0.372222222	0.544554455	0.4	0.479591837	0.505434783	0.461928934	0.387096774	0.46961326	0.43718593	1	0.480874317	0.430769231	0.5	0.435483871	0.390374332	0.491712707	0.466666667	0.532994924	0.4
PLX4720	0.348571429	0.455782313	0.41875	0.50310559	0.412587413	0.508474576	0.408759124	0.53125	0.45	0.429411765	0.348101266	0.483221477	0.50625	0.480874317	1	0.418181818	0.447552448	0.441558442	0.44295302	0.442307692	0.409356725	0.511764706	0.445945946
Paclitaxel	0.525	0.396226415	0.441717791	0.461988304	0.418918919	0.462765957	0.435714286	0.470930233	0.363636364	0.476470588	0.398734177	0.363095238	0.447674419	0.430769231	0.418181818	1	0.42384106	0.360946746	0.420382166	0.395209581	0.391061453	0.472222222	0.432258065
Panobinostat	0.331288344	0.402877698	0.395973154	0.429487179	0.407692308	0.450292398	0.392	0.403726708	0.439189189	0.408805031	0.405797101	0.442857143	0.3875	0.5	0.447552448	0.42384106	1	0.41958042	0.4	0.346405229	0.353658537	0.47826087	0.382978723
RAF265	0.318181818	0.510791367	0.429487179	0.469135802	0.511450382	0.520231214	0.285714286	0.443113772	0.490196078	0.350282486	0.348387097	0.446666667	0.48125	0.435483871	0.441558442	0.360946746	0.41958042	1	0.507142857	0.453947368	0.338983051	0.51497006	0.478873239
Sorafenib	0.355421687	0.429577465	0.375796178	0.434782609	0.425373134	0.471264368	0.309352518	0.444444444	0.463576159	0.389221557	0.328947368	0.346153846	0.455696203	0.390374332	0.44295302	0.420382166	0.4	0.507142857	1	0.363057325	0.329479769	0.447058824	0.4
TAE684	0.342857143	0.479166667	0.569444444	0.487654321	0.467153285	0.48603352	0.342657343	0.544303797	0.417177914	0.398843931	0.341772152	0.476510067	0.454545455	0.491712707	0.442307692	0.395209581	0.346405229	0.453947368	0.363057325	1	0.395348837	0.479768786	0.532374101
TKI258	0.402234637	0.371257485	0.423529412	0.451977401	0.364779874	0.453608247	0.359477124	0.428571429	0.411428571	0.441340782	0.341176471	0.447852761	0.398907104	0.466666667	0.409356725	0.391061453	0.353658537	0.338983051	0.329479769	0.395348837	1	0.454545455	0.449367089
Topotecan	0.369230769	0.458333333	0.449438202	0.56	0.447204969	0.886075949	0.374233129	0.5	0.520231214	0.427083333	0.386363636	0.54601227	0.511111111	0.532994924	0.511764706	0.472222222	0.47826087	0.51497006	0.447058824	0.479768786	0.454545455	1	0.458333333
ZD-6474	0.374233129	0.53030303	0.592592593	0.523178808	0.711711712	0.49122807	0.381679389	0.563758389	0.383647799	0.4	0.348993289	0.482269504	0.477419355	0.4	0.445945946	0.432258065	0.382978723	0.478873239	0.4	0.532374101	0.449367089	0.458333333	1
