# Supplementary material for: Comprehensive anticancer drug response prediction based on a simple cell line-drug complex network model
Source: BMC Bioinformatics. 2019 Jan 22;20:44. doi: 10.1186/s12859-019-2608-9 (PMC6341656; doi:10.1186/s12859-019-2608-9)
Supplement: Supplementary file 2 — Table S2. The distance matrix of drugs in GDSC dataset. (CSV 11 kb) [file 12859_2019_2608_MOESM2_ESM.csv]

	Erlotinib	Sunitinib	PHA.665752	AZ628	Sorafenib	Imatinib	NVP.TAE684	PF.02341066	AZD.0530	Dasatinib	A.770041	WH.4.023	BMS.536924	Lapatinib	FTI.277	BMS.754807	OSI.906	Pazopanib	Tipifarnib	Gefitinib	RDEA119	CI.1040	Bosutinib	Axitinib	CEP.701	AMG.706	BIBW2992	PLX4720	PD.173074	PD.0325901	SB590885	AZD6244
Erlotinib	1	0.357575758	0.372222222	0.407692308	0.425373134	0.437037037	0.467153285	0.437086093	0.561538462	0.411392405	0.448717949	0.529850746	0.38150289	0.51369863	0.338129496	0.440993789	0.398550725	0.532258065	0.439393939	0.690265487	0.420289855	0.377622378	0.561538462	0.392857143	0.342857143	0.372262774	0.568181818	0.412587413	0.436241611	0.340425532	0.394904459	0.472972973
Sunitinib	0.357575758	1	0.775757576	0.458598726	0.394117647	0.518987342	0.444444444	0.43715847	0.406779661	0.554913295	0.494505495	0.467836257	0.492146597	0.475138122	0.477707006	0.502702703	0.405882353	0.36416185	0.43902439	0.402366864	0.359550562	0.429411765	0.414772727	0.43452381	0.426829268	0.549668874	0.470930233	0.476190476	0.468926554	0.407185629	0.373056995	0.517241379
PHA.665752	0.372222222	0.775757576	1	0.431818182	0.390374332	0.485875706	0.491712707	0.43718593	0.446808511	0.561497326	0.48989899	0.44973545	0.563451777	0.479591837	0.448863636	0.52020202	0.401069519	0.392473118	0.463276836	0.390374332	0.358974359	0.437837838	0.446808511	0.442622951	0.427777778	0.485549133	0.46031746	0.480874317	0.489473684	0.387096774	0.432835821	0.543010753
AZ628	0.407692308	0.458598726	0.431818182	1	0.4	0.60483871	0.410958904	0.423076923	0.359477124	0.443037975	0.47133758	0.428571429	0.410404624	0.395061728	0.458015267	0.445121951	0.47761194	0.423357664	0.488549618	0.420289855	0.331125828	0.422535211	0.475177305	0.418439716	0.42962963	0.569105691	0.413333333	0.38	0.450331126	0.395683453	0.374233129	0.486666667
Sorafenib	0.425373134	0.394117647	0.390374332	0.4	1	0.457746479	0.363057325	0.455696203	0.375796178	0.43030303	0.551948052	0.388535032	0.448275862	0.444444444	0.411347518	0.4	0.355263158	0.335526316	0.471014493	0.436619718	0.32278481	0.4	0.489655172	0.475177305	0.405594406	0.467153285	0.392405063	0.44295302	0.493421053	0.328947368	0.414634146	0.434782609
Imatinib	0.437037037	0.518987342	0.485875706	0.60483871	0.457746479	1	0.437086093	0.447204969	0.386075949	0.512658228	0.50310559	0.453947368	0.448863636	0.419161677	0.485294118	0.48502994	0.536764706	0.420689655	0.492753623	0.4375	0.308641975	0.42	0.47972973	0.361290323	0.426573427	0.619047619	0.411392405	0.443708609	0.543624161	0.366666667	0.415662651	0.453416149
NVP.TAE684	0.467153285	0.444444444	0.491712707	0.410958904	0.363057325	0.437086093	1	0.454545455	0.569444444	0.473053892	0.491017964	0.561643836	0.447513812	0.544303797	0.431506849	0.536144578	0.393548387	0.510638298	0.374193548	0.486111111	0.520833333	0.428571429	0.467532468	0.3625	0.327044025	0.406666667	0.533333333	0.442307692	0.45398773	0.341772152	0.390804598	0.487654321
PF.02341066	0.437086093	0.43715847	0.43718593	0.423076923	0.455696203	0.447204969	0.454545455	1	0.475609756	0.416216216	0.606060606	0.426900585	0.470899471	0.477272727	0.470588235	0.548571429	0.423312883	0.379518072	0.422360248	0.493506494	0.441717791	0.43030303	0.561290323	0.426829268	0.436708861	0.436708861	0.5	0.50625	0.542682927	0.365269461	0.441340782	0.494186047
AZD.0530	0.561538462	0.406779661	0.446808511	0.359477124	0.375796178	0.386075949	0.569444444	0.475609756	1	0.476190476	0.467836257	0.513157895	0.466666667	0.527950311	0.388157895	0.538922156	0.3625	0.433333333	0.396103896	0.648854962	0.483221477	0.423076923	0.52	0.349693252	0.348101266	0.33125	0.645390071	0.41875	0.439759036	0.35443038	0.426900585	0.463855422
Dasatinib	0.411392405	0.554913295	0.561497326	0.443037975	0.43030303	0.512658228	0.473053892	0.416216216	0.476190476	1	0.480874317	0.470588235	0.510638298	0.494382022	0.452830189	0.538888889	0.460122699	0.450617284	0.477987421	0.475	0.385057471	0.390804598	0.441860465	0.411764706	0.412121212	0.503225806	0.448275862	0.496969697	0.497109827	0.344827586	0.427027027	0.520231214
A.770041	0.448717949	0.494505495	0.48989899	0.47133758	0.551948052	0.50310559	0.491017964	0.606060606	0.467836257	0.480874317	1	0.524096386	0.494791667	0.486187845	0.453416149	0.555555556	0.460606061	0.442424242	0.460122699	0.503144654	0.418604651	0.432748538	0.521212121	0.472727273	0.512820513	0.503184713	0.49122807	0.461988304	0.607361963	0.402366864	0.459016393	0.546511628
WH.4.023	0.529850746	0.467836257	0.44973545	0.428571429	0.388535032	0.453947368	0.561643836	0.426900585	0.513157895	0.470588235	0.524096386	1	0.453551913	0.48502994	0.401315789	0.560240964	0.383647799	0.506944444	0.391025641	0.535211268	0.448051948	0.426751592	0.464968153	0.37037037	0.335403727	0.42384106	0.549668874	0.387878788	0.478527607	0.402597403	0.397727273	0.52173913
BMS.536924	0.38150289	0.492146597	0.563451777	0.410404624	0.448275862	0.448863636	0.447513812	0.470899471	0.466666667	0.510638298	0.494791667	0.453551913	1	0.484210526	0.41954023	0.510309278	0.387978142	0.418079096	0.450867052	0.44	0.412087912	0.379679144	0.458563536	0.406593407	0.375690608	0.398876404	0.480662983	0.502857143	0.470588235	0.344086022	0.465968586	0.49197861
Lapatinib	0.51369863	0.475138122	0.479591837	0.395061728	0.444444444	0.419161677	0.544303797	0.477272727	0.527950311	0.494382022	0.486187845	0.48502994	0.484210526	1	0.404907975	0.50273224	0.447852761	0.493589744	0.438271605	0.56	0.503144654	0.463414634	0.490909091	0.451219512	0.375	0.4	0.5625	0.53125	0.460227273	0.423312883	0.43956044	0.562874251
FTI.277	0.338129496	0.477707006	0.448863636	0.458015267	0.411347518	0.485294118	0.431506849	0.470588235	0.388157895	0.452830189	0.453416149	0.401315789	0.41954023	0.404907975	1	0.445783133	0.425531915	0.346938776	0.466666667	0.391608392	0.378378378	0.433566434	0.455172414	0.390410959	0.462686567	0.473684211	0.369426752	0.438356164	0.423076923	0.387323944	0.401234568	0.4125
BMS.754807	0.440993789	0.502702703	0.52020202	0.445121951	0.4	0.48502994	0.536144578	0.548571429	0.538922156	0.538888889	0.555555556	0.560240964	0.510309278	0.50273224	0.445783133	1	0.470238095	0.469879518	0.443786982	0.52173913	0.506024096	0.426136364	0.548192771	0.398876404	0.367231638	0.431952663	0.51744186	0.479768786	0.540229885	0.372881356	0.467741935	0.519553073
OSI.906	0.398550725	0.405882353	0.401069519	0.47761194	0.355263158	0.536764706	0.393548387	0.423312883	0.3625	0.460122699	0.460606061	0.383647799	0.387978142	0.447852761	0.425531915	0.470238095	1	0.443661972	0.485507246	0.420689655	0.31875	0.413333333	0.415584416	0.363636364	0.380952381	0.460431655	0.37037037	0.446666667	0.506578947	0.387755102	0.401197605	0.465408805
Pazopanib	0.532258065	0.36416185	0.392473118	0.423357664	0.335526316	0.420689655	0.510638298	0.379518072	0.433333333	0.450617284	0.442424242	0.506944444	0.418079096	0.493589744	0.346938776	0.469879518	0.443661972	1	0.432624113	0.514925373	0.414965986	0.393333333	0.433333333	0.417808219	0.342281879	0.369863014	0.47972973	0.417218543	0.421383648	0.358108108	0.4	0.493506494
Tipifarnib	0.439393939	0.43902439	0.463276836	0.488549618	0.471014493	0.492753623	0.374193548	0.422360248	0.396103896	0.477987421	0.460122699	0.391025641	0.450867052	0.438271605	0.466666667	0.443786982	0.485507246	0.432624113	1	0.45	0.283950617	0.402684564	0.482758621	0.4375	0.470588235	0.515151515	0.403846154	0.562043796	0.448717949	0.331125828	0.417177914	0.533333333
Gefitinib	0.690265487	0.402366864	0.390374332	0.420289855	0.436619718	0.4375	0.486111111	0.493506494	0.648854962	0.475	0.503144654	0.535211268	0.44	0.56	0.391608392	0.52173913	0.420689655	0.514925373	0.45	1	0.482269504	0.438356164	0.611940299	0.414965986	0.34	0.376712329	0.705426357	0.482758621	0.436708861	0.37414966	0.423312883	0.529801325
RDEA119	0.420289855	0.359550562	0.358974359	0.331125828	0.32278481	0.308641975	0.520833333	0.441717791	0.483221477	0.385057471	0.418604651	0.448051948	0.412087912	0.503144654	0.378378378	0.506024096	0.31875	0.414965986	0.283950617	0.482269504	1	0.452702703	0.453947368	0.365384615	0.312101911	0.295597484	0.451612903	0.419354839	0.380952381	0.4375	0.385964912	0.413173653
CI.1040	0.377622378	0.429411765	0.437837838	0.422535211	0.4	0.42	0.428571429	0.43030303	0.423076923	0.390804598	0.432748538	0.426751592	0.379679144	0.463414634	0.433566434	0.426136364	0.413333333	0.393333333	0.402684564	0.438356164	0.452702703	1	0.489932886	0.38961039	0.361842105	0.389261745	0.430379747	0.398734177	0.378698225	0.824561404	0.352272727	0.657342657
Bosutinib	0.561538462	0.414772727	0.446808511	0.475177305	0.489655172	0.47972973	0.467532468	0.561290323	0.52	0.441860465	0.521212121	0.464968153	0.458563536	0.490909091	0.455172414	0.548192771	0.415584416	0.433333333	0.482758621	0.611940299	0.453947368	0.489932886	1	0.437908497	0.383116883	0.439189189	0.506493506	0.464516129	0.475308642	0.407894737	0.461077844	0.51875
Axitinib	0.392857143	0.43452381	0.442622951	0.418439716	0.475177305	0.361290323	0.3625	0.426829268	0.349693252	0.411764706	0.472727273	0.37037037	0.406593407	0.451219512	0.390410959	0.398876404	0.363636364	0.417808219	0.4375	0.414965986	0.365384615	0.38961039	0.437908497	1	0.464285714	0.433566434	0.357575758	0.440789474	0.417177914	0.346405229	0.413173653	0.432926829
CEP.701	0.342857143	0.426829268	0.427777778	0.42962963	0.405594406	0.426573427	0.327044025	0.436708861	0.348101266	0.412121212	0.512820513	0.335403727	0.375690608	0.375	0.462686567	0.367231638	0.380952381	0.342281879	0.470588235	0.34	0.312101911	0.361842105	0.383116883	0.464285714	1	0.466666667	0.331288344	0.432432432	0.408805031	0.353741497	0.371257485	0.416149068
AMG.706	0.372262774	0.549668874	0.485549133	0.569105691	0.467153285	0.619047619	0.406666667	0.436708861	0.33125	0.503225806	0.503184713	0.42384106	0.398876404	0.4	0.473684211	0.431952663	0.460431655	0.369863014	0.515151515	0.376712329	0.295597484	0.389261745	0.439189189	0.433566434	0.466666667	1	0.382165605	0.492957746	0.493333333	0.372413793	0.387878788	0.470967742
BIBW2992	0.568181818	0.470930233	0.46031746	0.413333333	0.392405063	0.411392405	0.533333333	0.5	0.645390071	0.448275862	0.49122807	0.549668874	0.480662983	0.5625	0.369426752	0.51744186	0.37037037	0.47972973	0.403846154	0.705426357	0.451612903	0.430379747	0.506493506	0.357575758	0.331288344	0.382165605	1	0.434782609	0.421052632	0.379746835	0.377777778	0.524691358
PLX4720	0.412587413	0.476190476	0.480874317	0.38	0.44295302	0.443708609	0.442307692	0.50625	0.41875	0.496969697	0.461988304	0.387878788	0.502857143	0.53125	0.438356164	0.479768786	0.446666667	0.417218543	0.562043796	0.482758621	0.419354839	0.398734177	0.464516129	0.440789474	0.432432432	0.492957746	0.434782609	1	0.43373494	0.348101266	0.446428571	0.50310559
PD.173074	0.436241611	0.468926554	0.489473684	0.450331126	0.493421053	0.543624161	0.45398773	0.542682927	0.439759036	0.497109827	0.607361963	0.478527607	0.470588235	0.460227273	0.423076923	0.540229885	0.506578947	0.421383648	0.448717949	0.436708861	0.380952381	0.378698225	0.475308642	0.417177914	0.408805031	0.493333333	0.421052632	0.43373494	1	0.347305389	0.457142857	0.476744186
PD.0325901	0.340425532	0.407185629	0.387096774	0.395683453	0.328947368	0.366666667	0.341772152	0.365269461	0.35443038	0.344827586	0.402366864	0.402597403	0.344086022	0.423312883	0.387323944	0.372881356	0.387755102	0.358108108	0.331125828	0.37414966	0.4375	0.824561404	0.407894737	0.346405229	0.353741497	0.372413793	0.379746835	0.348101266	0.347305389	1	0.314285714	0.579310345
SB590885	0.394904459	0.373056995	0.432835821	0.374233129	0.414634146	0.415662651	0.390804598	0.441340782	0.426900585	0.427027027	0.459016393	0.397727273	0.465968586	0.43956044	0.401234568	0.467741935	0.401197605	0.4	0.417177914	0.423312883	0.385964912	0.352272727	0.461077844	0.413173653	0.371257485	0.387878788	0.377777778	0.446428571	0.457142857	0.314285714	1	0.407608696
AZD6244	0.472972973	0.517241379	0.543010753	0.486666667	0.434782609	0.453416149	0.487654321	0.494186047	0.463855422	0.520231214	0.546511628	0.52173913	0.49197861	0.562874251	0.4125	0.519553073	0.465408805	0.493506494	0.533333333	0.529801325	0.413173653	0.657342657	0.51875	0.432926829	0.416149068	0.470967742	0.524691358	0.50310559	0.476744186	0.579310345	0.407608696	1
