# Supplementary material for: Comprehensive anticancer drug response prediction based on a simple cell line-drug complex network model
Source: BMC Bioinformatics. 2019 Jan 22;20:44. doi: 10.1186/s12859-019-2608-9 (PMC6341656; doi:10.1186/s12859-019-2608-9)
Supplement: Supplementary file 3 — Table S3. Prediction accuracy, sensitivity, specificity and goodness of fit for CCLE dataset. (CSV 6 kb) [file 12859_2019_2608_MOESM3_ESM.xlsx]

## Sheet: 工作表1
Drug	ACC	Sensitivity	Specificity	Goodness of fit
17-AAG	0.57	0.54	0.61	0.14
AEW541	0.54	0.56	0.52	0.19
AZD0530	0.52	0.52	0.53	0.08
AZD6244	0.65	0.66	0.64	0.36
Erlotinib	0.59	0.62	0.56	0.19
Irinotecan	0.72	0.78	0.69	0.38
L-685458	0.53	0.54	0.52	0.21
Lapatinib	0.62	0.63	0.61	0.2
Nilotinib	0.45	0.32	0.58	0.27
Nutlin-3	0.44	0.45	0.43	0.04
PD-0325901	0.67	0.68	0.66	0.41
PD-0332991	0.5	0.41	0.6	0.21
PF2341066	0.56	0.58	0.55	0.17
PHA-665752	0.48	0.52	0.44	0.08
PLX4720	0.49	0.54	0.44	0.25
Paclitaxel	0.64	0.63	0.66	0.26
Panobinostat	0.65	0.67	0.64	0.42
RAF265	0.54	0.55	0.53	0.13
Sorafenib	0.53	0.53	0.52	0.2
TAE684	0.55	0.58	0.53	0.23
TKI258	0.56	0.6	0.53	0.17
Topotecan	0.63	0.64	0.63	0.3
ZD-6474	0.55	0.56	0.54	0.11
