# Supplementary material for: Comprehensive anticancer drug response prediction based on a simple cell line-drug complex network model
Source: BMC Bioinformatics. 2019 Jan 22;20:44. doi: 10.1186/s12859-019-2608-9 (PMC6341656; doi:10.1186/s12859-019-2608-9)
Supplement: Supplementary file 4 — Table S4. Prediction accuracy, sensitivity, specificity and goodness of fit for GDSC dataset. (XLSX 34 kb) [file 12859_2019_2608_MOESM4_ESM.xlsx]

## Sheet: 工作表1
Drug	ACC	Sensitivity	Specificity	Goodness of fit
Erlotinib	0.67	0.61	0.7	0.34
Sunitinib	0.6	0.65	0.56	0.12
PHA.665752	0.59	0.47	0.7	0.05
AZ628	0.66	0.62	0.7	0.33
Sorafenib	0.55	0.51	0.57	0.05
Imatinib	0.6	0.46	0.7	0.1
NVP.TAE684	0.7	0.79	0.64	0.22
PF.02341066	0.63	0.49	0.72	0.11
AZD.0530	0.71	0.66	0.74	0.29
Dasatinib	0.79	0.73	0.84	0.4
A.770041	0.67	0.62	0.7	0.26
WH.4.023	0.71	0.63	0.77	0.3
BMS.536924	0.74	0.77	0.72	0.37
Lapatinib	0.68	0.62	0.72	0.24
FTI.277	0.5	0.47	0.52	0.12
BMS.754807	0.5	0.48	0.52	0.16
OSI.906	0.5	0.47	0.53	0.19
Pazopanib	0.47	0.5	0.45	0.1
Tipifarnib	0.52	0.5	0.54	0.14
Gefitinib	0.56	0.67	0.46	0.4
RDEA119	0.68	0.65	0.71	0.46
CI.1040	0.73	0.78	0.69	0.6
Bosutinib	0.52	0.54	0.5	0.24
Axitinib	0.5	0.5	0.51	0.16
CEP.701	0.51	0.51	0.51	0.17
AMG.706	0.42	0.39	0.46	0.06
BIBW2992	0.59	0.67	0.51	0.45
PLX4720	0.49	0.49	0.49	0.19
PD.173074	0.41	0.44	0.38	0.06
PD.0325901	0.74	0.78	0.71	0.64
SB590885	0.47	0.46	0.49	0.18
AZD6244	0.56	0.59	0.53	0.27
